# Supplementary material for: Is there a relation between novelty seeking, striatal dopamine release and frontal cortical thickness?
Source: PLoS One. 2017 Mar 27;12(3):e0174219. doi: 10.1371/journal.pone.0174219 (PMC5367687; doi:10.1371/journal.pone.0174219)
Supplement: S1 Table — (XLSX) [file pone.0174219.s001.xlsx]

## Sheet: Dataset
Participant	Days_btw_PET_Scan	Study	Gender_1:M,2:F	Age	NS1 (Novelty-Seeking_Subscale 1)	NS2 (Novelty-Seeking_Subscale 2)	NS3 (Novelty-Seeking_Subscale 3)	NS4 (Novelty-Seeking_Subscale 4)	NS_Total	BP_AVG_VentralLimbic_Placebo	BP_AVG_AssociativeStriatum_Placebo	BP_AVG_SensoriMotor_Placebo	BP_AVG_VentralLimbic_Amph	BP_AVG_AssociativeStriatum_Amph	BP_AVG_SensoriMotorStriatum_Amph	ChngBP_AVG_VentralLimbicStriatum%	ChngBP_AVG_AssociativeStriatum%	ChngBP_SensoriMotorStriatum%	MedSlpt_VentLimbicStriatum_Chng%_high_vs_low	CorticalThickness_DLPFC_Avg	CorticalThickness_SensiMototor_Avg	CorticalThickness_vmPFC_Avg	Total Brain Volume	AdjDLPFC_CT/TBV*10e6	AdjSenMot_CT/TBV*10e6	AdjvmPFC_CT/TBV*10e6
1	16	1	1	21	6	4	5	5	20	2.3163	2.6496	2.7933	2.5095	2.77975	2.95155	-8.34089	-4.91206	-5.66534	0	3.06301	2.9297	3.12401	1.06282e+06	2.88	2.76	2.94
2	4	1	1	30	6	2	2	3	13	2.303	2.8559	3.039	2.34165	2.69045	2.6985	-1.67825	5.79327	11.2043	0	3.39437	3.08178	3.52062	1.16039e+06	2.93	2.66	3.03
3	13	1	1	39	8	2	2	4	16	1.8774	2.15615	2.65	1.7271	2.3541	2.57805	8.00575	-9.18072	2.71509	0	3.35701	3.21004	3.40631	1.17568e+06	2.86	2.73	2.9
4	9	1	1	20	7	4	6	6	23	3.06125	3.1261	3.3229	3.0168	3.0475	3.3967	1.49343	2.48654	-2.36427	0	3.40363	3.27067	3.4448	1.42626e+06	2.39	2.29	2.42
5	68	1	1	29	7	5	4	5	21	2.15105	2.5469	2.82985	1.9662	2.54605	2.4388	8.59348	0.0333739	13.8188	1	3.25045	3.09479	3.28909	1.15534e+06	2.81	2.68	2.85
6	7	1	1	42	6	1	1	6	14	2.3066	2.92405	3.23835	2.24935	2.65685	3.16345	2.48201	9.13801	2.31291	0	3.23915	3.06216	3.33407	1.11406e+06	2.91	2.75	2.99
7	7	1	1	24	8	6	7	8	29	2.70325	2.9016	2.6526	2.41355	2.82325	2.6879	10.7167	2.70023	-1.33077	1	3.23515	3.04086	3.23421	1.15244e+06	2.81	2.64	2.81
8	9	2	1	20	8	3	5	5	21	1.96615	2.26575	2.2355	1.8584	2.36765	2.2551	4.90001	-4.82242	-2.88325	0	3.46757	3.27599	3.39963	1.4113e+06	2.46	2.32	2.41
9	7	2	1	22	7	1	4	7	19	2.18495	1.95775	1.60825	2.23495	2.2337	1.8367	-2.28838	-14.0953	-14.2049	0	3.35144	3.19617	3.60357	1.35532e+06	2.47	2.36	2.66
10	6	2	1	20	8	4	7	8	27	2.5277	2.42495	2.791	2.3245	2.226	2.8643	8.06077	8.14226	-3.93224	1	3.46922	3.36847	3.90698	1.38197e+06	2.51	2.44	2.83
11	10	2	1	27	7	2	3	2	14	1.9497	2.12495	2.19095	1.77805	2.08395	2.1406	8.80392	1.92946	2.29809	1	3.21578	3.02599	3.33659	1.38753e+06	2.32	2.18	2.4
12	7	2	1	23	8	0	4	6	18	2.14185	2.5061	2.69295	2.04325	2.32065	2.4719	4.73728	7.41001	8.09964	0	3.28039	3.23203	3.22053	1.44009e+06	2.28	2.24	2.24
13	4	2	1	32	7	4	6	4	21	2.5724	2.18985	2.72385	2.0038	2.08555	2.677	21.7315	4.23045	-0.232789	1	3.46496	3.40079	3.51859	1.41547e+06	2.45	2.4	2.49
14	NA	2	1	23	6	4	5	7	22	2.33895	2.3127	2.9751	1.99585	2.2276	2.6888	14.669	3.67968	9.62321	1	3.31904	3.21374	3.34931	1.37684e+06	2.41	2.33	2.43
15	7	2	1	28	6	1	1	5	13	1.8686	2.41445	2.7966	1.71355	2.39385	2.6762	8.62413	0.983275	4.54622	1	3.26674	3.18126	3.45764	1.36293e+06	2.4	2.33	2.54
16	26	3	2	21	7	4	4	7	22	1.40355	1.39785	1.85705	1.17335	1.33605	1.69575	16.4945	4.23983	7.59543	1	3.62041	3.45696	3.65256	1.42044e+06	2.55	2.43	2.57
17	10	3	1	20	1	1	6	7	15	2.32795	2.6655	3.0699	1.6455	1.72615	1.9702	29.0908	35.2632	35.5793	1	3.28824	3.08843	3.3831	1.40075e+06	2.35	2.2	2.42
18	NA	3	2	19	5	2	3	7	17	2.23455	2.24225	2.154	2.66915	2.1792	2.128	-19.7243	2.00987	-0.92721	0	3.46405	3.30079	3.60697	1.36628e+06	2.54	2.42	2.64
19	93	3	1	19	5	3	5	6	19	2.635	3.1597	3.24755	2.1906	2.72315	3.0723	15.2372	13.5893	4.57815	1	3.30559	3.26482	3.28942	1.37501e+06	2.4	2.37	2.39
20	3	3	1	18	8	5	2	7	22	2.27515	2.306	1.8611	1.8552	2.18285	1.94665	18.4581	5.34042	-4.59674	1	3.73622	3.24243	3.78922	1.39751e+06	2.67	2.32	2.71
21	54	3	1	19	6	3	5	5	19	2.6985	2.20935	2.49205	2.3245	2.226	2.8643	-1.57545	-9.82799	-15.8947	0	3.31009	2.99688	3.39361	1.33199e+06	2.49	2.25	2.55
22	3	3	2	20	6	5	3	3	17	1.9206	2.30965	2.11415	1.45835	2.2464	1.9854	24.2417	2.83433	5.03799	1	3.67155	3.42764	3.71432	1.38773e+06	2.65	2.47	2.68
23	3	3	2	21	4	1	2	3	10	2.4979	2.2938	2.15115	1.7902	1.7543	1.81635	28.3558	23.1783	13.7727	1	3.49166	3.12702	3.78603	1.34307e+06	2.6	2.33	2.82
24	21	3	1	25	4	1	2	3	10	2.90015	2.26285	1.99875	2.49385	2.15355	2.01215	14.0096	4.83019	-0.670419	1	3.54974	3.25163	3.7946	1.33804e+06	2.65	2.43	2.84
25	5	3	2	18	7	2	4	5	18	1.36575	2.11135	2.94235	1.41105	1.97955	2.46055	-3.31686	6.24245	16.3747	0	3.53761	3.27299	3.69614	1.34847e+06	2.62	2.43	2.74
26	4	3	1	21	7	1	4	4	16	1.3352	1.44255	1.43855	1.917	2.0463	2.16445	-43.574	-41.853	-50.4605	0	3.14838	2.97389	3.15001	1.03009e+06	3.06	2.89	3.06
27	88	3	1	19	8	6	5	4	23	1.95775	2.42615	2.53285	2.39615	2.46725	2.8537	-22.2936	-1.70377	-12.6901	0	3.33316	3.20845	3.39626	1.21253e+06	2.75	2.65	2.8
28	29	3	1	25	7	3	5	6	21	2.7435	2.46065	3.43895	2.23755	2.4713	3.43005	18.4418	-0.432812	0.2588	1	3.26967	3.10868	3.35448	1.30368e+06	2.51	2.38	2.57
29	4	3	2	23	6	4	5	4	19	2.2649	2.87285	2.5961	2.5312	3.09175	3.5648	-11.7577	-7.61961	-37.3137	0	3.18512	2.97448	3.213	1.12573e+06	2.83	2.64	2.85
30	3	3	1	21	5	5	5	7	22	2.6991	2.73455	2.6936	2.72985	2.9836	3.27145	-1.30677	-9.10201	-21.6939	0	3.39489	3.17683	3.37978	1.27579e+06	2.66	2.49	2.65
31	20	3	2	19	5	1	4	7	17	1.99415	2.4147	2.47485	2.4874	2.7445	3.1874	-24.7348	-13.658	-28.7916	0	3.28657	3.13428	3.37241	1.0449e+06	3.15	3	3.23
32	NA	3	1	20	4	2	5	6	17	2.517	2.7211	3.1191	2.3951	2.8723	3.12715	4.84307	-5.55658	-0.258087	0	3.47513	3.09285	3.52722	1.17498e+06	2.96	2.63	3
33	84	4	1	19	7	3	4	4	18	Coregistration btw PET-MRI not possible/too problematic to use										3.33419	2.97806	3.61163	1.33914e+06	2.49	2.22	2.7
34	4	4	1	30	7	6	6	5	24	2.2016	2.60995	2.6121	2.0045	2.48365	2.61015	8.95258	4.83917	0.0746526	1	3.49872	3.0575	3.40754	1.4295e+06	2.45	2.14	2.38
35	41	4	1	20	8	7	7	9	31	2.8415	3.04455	3.30835	2.5305	2.67895	3.17185	10.9449	12.0083	4.12592	1	3.45962	3.16953	3.62907	1.44402e+06	2.4	2.19	2.51
36	22	4	1	24	6	2	4	3	15	2.63052	2.94585	3.08273	2.5783	2.80233	3.04535	2.18939	4.87663	1.15311	0	3.27662	3.00621	3.44777	1.37452e+06	2.38	2.19	2.51
37	104	4	1	20	6	3	5	5	19	2.7697	3.18745	3.5284	2.70695	3.02915	3.32485	2.26559	4.96635	5.7689	0	3.46611	3.21569	3.65989	1.36449e+06	2.54	2.36	2.68
38	28	4	1	26	6	5	3	8	22	2.63675	2.86065	3.19295	2.28485	2.65075	3.1543	13.3132	6.97449	1.02385	1	3.59272	3.05578	3.79116	1.41984e+06	2.53	2.15	2.67
39	21	4	1	25	7	3	6	9	25	2.35595	2.99295	2.91305	2.34575	2.45335	2.24335	0.561197	18.0096	22.9705	0	3.45173	3.272	3.50607	1.38256e+06	2.5	2.37	2.54
40	29	4	1	24	7	4	4	8	23	No usable PET data available										3.47167	3.29549	3.56213	1.38413e+06	2.51	2.38	2.57
41	23	4	1	18	5	4	6	4	19	2.33895	2.3127	2.9751	1.99585	2.2276	2.6888	13.8134	3.60517	9.08813	1	3.50839	3.24406	3.54895	1.29162e+06	2.72	2.51	2.75
42	28	4	1	24	8	3	6	7	24	2.2512	2.4493	3.06245	2.2166	2.3892	2.9954	1.53696	2.45376	2.18942	0	3.43497	3.38147	3.7126	1.39805e+06	2.46	2.42	2.66
43	29	5	1	25	4	5	6	7	22	2.2412	2.5872	2.4926	2.1831	2.77095	2.85035	2.53042	-6.99143	-14.6684	0	3.15687	3.01725	3.24518	1.29552e+06	2.44	2.33	2.5
44	21	5	1	24	7	0	3	3	13	2.14265	2.5142	2.7458	2.1346	2.28845	2.35325	0.239925	8.98784	14.2685	0	3.23492	3.16529	3.4074	1.13464e+06	2.85	2.79	3
45	66	5	1	25	5	4	6	7	22	2.74445	2.70595	2.8264	2.31455	2.7088	2.70985	15.7116	-0.0491453	3.69683	1	3.23082	2.91691	3.42227	1.24478e+06	2.6	2.34	2.75
46	85	5	1	26	8	1	3	7	19	2.09345	2.57605	2.83345	2.0596	2.60015	2.78095	1.6454	-1.02649	1.51508	0	3.30766	3.10465	3.49509	1.13466e+06	2.92	2.74	3.08
47	2	5	1	24	9	1	2	6	18	2.6878	2.95505	2.976	2.16865	2.58475	2.42885	19.3011	12.4162	18.3877	1	3.15375	2.99009	3.25746	1.05747e+06	2.98	2.83	3.08
48	1	5	1	27	7	6	5	9	27	2.1522	2.6154	2.7577	1.7483	2.4071	2.5287	18.9599	7.95621	8.16535	1	3.07285	2.78633	3.25749	1.04112e+06	2.95	2.68	3.13
49	33	5	1	30	7	7	5	7	26	2.07515	2.354	2.70345	2.17875	2.4611	2.9567	-5.31265	-4.73555	-9.41498	0	3.31669	3.04438	3.30288	1.35828e+06	2.44	2.24	2.43
50	10	5	1	27	8	4	4	5	21	2.56465	2.71855	2.9545	2.0613	2.65875	3.0478	19.6127	2.20811	-3.26059	1	3.28734	2.99271	3.30126	1.0685e+06	3.08	2.8	3.09
51	26	5	1	26	7	1	4	6	18	2.43885	2.6757	2.89055	2.06625	2.71255	2.7551	15.171	-1.38804	4.67787	1	3.36716	3.10616	3.4123	1.09042e+06	3.09	2.85	3.13
52	1	5	1	24	6	1	2	5	14	No usable PET data available										3.23168	3.07287	3.30927	1.09012e+06	2.96	2.82	3.04
